# Supplementary material for: Multi-Bit Resistive Random-Access Memory Based on Two-Dimensional MoO3 Layers
Source: Nanomaterials (Basel). 2025 Jul 3;15(13):1033. doi: 10.3390/nano15131033 (PMC12250720; doi:10.3390/nano15131033)
Supplement: Supplementary file 1 [file nanomaterials-15-01033-s001.zip]

Archive with 1 entries (1 files):
- nanomaterials-3646494-supplementary.pdf
